# Supplementary material for: Improved Fixation Stability of a Dedicated Rib Fixation System in Flail Chest: A Retrospective Study
Source: Medicina (Kaunas). 2022 Feb 24;58(3):345. doi: 10.3390/medicina58030345 (PMC8955880; doi:10.3390/medicina58030345)
Supplement: Supplementary file 1 [file medicina-58-00345-s001.zip]

Archive with 1 entries (1 files):
- medicina-1572280-supplementary.pdf
